# Supplementary material for: Exploiting spatial dimensions to enable parallelized continuous directed evolution
Source: Mol Syst Biol. 2022 Sep 21;18(9):e10934. doi: 10.15252/msb.202210934 (PMC9491160; doi:10.15252/msb.202210934)
Supplement: Supplementary file 3 — Source Data for Figure 1 [file MSB-18-e10934-s001.zip]

Archive with 2 entries (2 files):
- Source Data for Figure 1G.xlsx
- Source Data for Figure 1D.xlsx
