# Supplementary material for: Exploiting spatial dimensions to enable parallelized continuous directed evolution
Source: Mol Syst Biol. 2022 Sep 21;18(9):e10934. doi: 10.15252/msb.202210934 (PMC9491160; doi:10.15252/msb.202210934)
Supplement: Supplementary file 3 — Source Data for Figure 1 [file MSB-18-e10934-s001.zip › Source Data for Figure 1G.xlsx]

## Sheet: Sheet1
Center	Edge
0.553184	0.74947
0.592046	0.700472
0.612761	0.789614
	0.775987
	0.806335
	0.793082
