# Supplementary material for: Exploiting spatial dimensions to enable parallelized continuous directed evolution
Source: Mol Syst Biol. 2022 Sep 21;18(9):e10934. doi: 10.15252/msb.202210934 (PMC9491160; doi:10.15252/msb.202210934)
Supplement: Supplementary file 3 — Source Data for Figure 1 [file MSB-18-e10934-s001.zip › Source Data for Figure 1D.xlsx]

## Sheet: Fig 1D
③ Expanding front
Position (rad)	Phage titer (a.u.)	Relative phage titer (a.u.)
-1.5708	0	0
-1.56643	0	0
-1.56207	0	0
-1.55771	0	0
-1.55334	0	0
-1.54898	0	0
-1.54462	0	0
-1.54025	0	0
-1.53589	0	0
-1.53153	0	0
-1.52716	0	0
-1.5228	0	0
-1.51844	0	0
-1.51407	0	0
-1.50971	0	0
-1.50535	0	0
-1.50098	0	0
-1.49662	0	0
-1.49226	0	0
-1.48789	0	0
-1.48353	0	0
-1.47917	0	0
-1.4748	0	0
-1.47044	0	0
-1.46608	0	0
-1.46171	0	0
-1.45735	0	0
-1.45299	0	0
-1.44862	0	0
-1.44426	0	0
-1.4399	0	0
-1.43553	0	0
-1.43117	0	0
-1.42681	0	0
-1.42244	0	0
-1.41808	0	0
-1.41372	0	0
-1.40935	0	0
-1.40499	0	0
-1.40063	0	0
-1.39626	0	0
-1.3919	0	0
-1.38754	0	0
-1.38317	0	0
-1.37881	0	0
-1.37445	0	0
-1.37008	0	0
-1.36572	0	0
-1.36136	0	0
-1.35699	0	0
-1.35263	0	0
-1.34827	0	0
-1.3439	0	0
-1.33954	0	0
-1.33518	0	0
-1.33081	0	0
-1.32645	0	0
-1.32209	0	0
-1.31772	0	0
-1.31336	0	0
-1.309	0	0
-1.30463	0	0
-1.30027	0	0
-1.29591	0	0
-1.29154	0	0
-1.28718	0	0
-1.28282	0	0
-1.27845	0	0
-1.27409	0	0
-1.26973	0	0
-1.26536	0	0
-1.261	0	0
-1.25664	0	0
-1.25227	0	0
-1.24791	0	0
-1.24355	0	0
-1.23918	0	0
-1.23482	0	0
-1.23046	0	0
-1.22609	0	0
-1.22173	0	0
-1.21737	0	0
-1.213	0	0
-1.20864	0	0
-1.20428	0	0
-1.19991	0	0
-1.19555	0	0
-1.19119	0	0
-1.18682	0	0
-1.18246	0	0
-1.1781	0	0
-1.17373	0	0
-1.16937	0	0
-1.16501	0	0
-1.16064	0	0
-1.15628	0	0
-1.15192	0	0
-1.14755	0	0
-1.14319	0	0
-1.13883	0	0
-1.13446	0	0
-1.1301	0	0
-1.12574	0	0
-1.12137	0	0
-1.11701	0	0
-1.11265	0	0
-1.10828	0	0
-1.10392	0	0
-1.09956	0	0
-1.09519	0	0
-1.09083	0	0
-1.08647	0	0
-1.0821	0	0
-1.07774	0	0
-1.07338	0	0
-1.06901	0	0
-1.06465	0	0
-1.06029	0	0
-1.05592	0	0
-1.05156	0	0
-1.0472	0	0
-1.04283	0	0
-1.03847	0	0
-1.03411	0	0
-1.02974	0	0
-1.02538	0	0
-1.02102	0	0
-1.01665	0	0
-1.01229	0	0
-1.00793	0	0
-1.00356	0	0
-0.9992	0	0
-0.99484	0	0
-0.99047	0	0
-0.98611	0	0
-0.98175	0	0
-0.97738	0	0
-0.97302	0	0
-0.96866	0	0
-0.96429	0	0
-0.95993	0	0
-0.95557	0	0
-0.9512	0	0
-0.94684	0	0
-0.94248	0	0
-0.93811	0	0
-0.93375	0	0
-0.92939	0	0
-0.92502	0	0
-0.92066	0	0
-0.9163	0	0
-0.91193	0	0
-0.90757	0	0
-0.90321	0	0
-0.89884	0	0
-0.89448	0	0
-0.89012	0	0
-0.88575	0	0
-0.88139	0	0
-0.87703	0	0
-0.87266	0	0
-0.8683	0	0
-0.86394	0	0
-0.85957	0	0
-0.85521	0	0
-0.85085	0	0
-0.84648	0	0
-0.84212	0	0
-0.83776	0	0
-0.83339	0	0
-0.82903	0	0
-0.82467	0	0
-0.8203	0	0
-0.81594	0	0
-0.81158	0	0
-0.80721	0	0
-0.80285	0	0
-0.79849	0	0
-0.79412	0	0
-0.78976	0	0
-0.7854	0	0
-0.78103	0	0
-0.77667	0	0
-0.77231	0	0
-0.76794	0	0
-0.76358	0	0
-0.75922	0	0
-0.75485	0	0
-0.75049	0	0
-0.74613	0	0
-0.74176	0	0
-0.7374	0	0
-0.73304	0	0
-0.72867	0	0
-0.72431	0	0
-0.71995	0	0
-0.71558	0	0
-0.71122	0	0
-0.70686	0	0
-0.7025	1.18e-11	1.37411e-12
-0.69813	3.2e-09	3.73507e-10
-0.69377	9.52e-08	1.11074e-08
-0.68941	1.74e-06	2.03381e-07
-0.68504	2.77e-05	3.23548e-06
-0.68068	0.000353	4.11266e-05
-0.67632	0.002738	0.000319437
-0.67195	0.0154	0.00179649
-0.66759	0.05267	0.00614422
-0.66323	0.14272	0.016649
-0.65886	0.311829	0.0363764
-0.6545	0.600444	0.0700448
-0.65014	1.01848	0.118811
-0.64577	1.56263	0.182288
-0.64141	2.25307	0.262832
-0.63705	3.07649	0.358888
-0.63268	4.00707	0.467445
-0.62832	4.96966	0.579736
-0.62396	5.87799	0.685697
-0.61959	6.7023	0.781856
-0.61523	7.40912	0.864311
-0.61087	7.9598	0.92855
-0.6065	8.34315	0.97327
-0.60214	8.53871	0.996083
-0.59778	8.57121	0.999874
-0.59341	8.46679	0.987694
-0.58905	8.27919	0.965809
-0.58469	8.05986	0.940223
-0.58032	7.82217	0.912496
-0.57596	7.54974	0.880715
-0.5716	7.27449	0.848606
-0.56723	7.0191	0.818814
-0.56287	6.79265	0.792397
-0.55851	6.58078	0.767681
-0.55414	6.36338	0.74232
-0.54978	6.14321	0.716637
-0.54542	5.9548	0.694657
-0.54105	5.78845	0.675251
-0.53669	5.65336	0.659493
-0.53233	5.54638	0.647013
-0.52796	5.45948	0.636876
-0.5236	5.38342	0.628003
-0.51924	5.31937	0.620531
-0.51487	5.2791	0.615833
-0.51051	5.26675	0.614393
-0.50615	5.25446	0.612959
-0.50178	5.24216	0.611524
-0.49742	5.22996	0.610101
-0.49306	5.21783	0.608686
-0.48869	5.20567	0.607267
-0.48433	5.19362	0.605862
-0.47997	5.18177	0.604479
-0.4756	5.17009	0.603117
-0.47124	5.15933	0.601861
-0.46688	5.14969	0.600737
-0.46251	5.14088	0.599709
-0.45815	5.13305	0.598796
-0.45379	5.1265	0.598032
-0.44942	5.12136	0.597432
-0.44506	5.11757	0.59699
-0.4407	5.11518	0.596711
-0.43633	5.1136	0.596527
-0.43197	5.11205	0.596346
-0.42761	5.11095	0.596218
-0.42324	5.11081	0.596201
-0.41888	5.11089	0.59621
-0.41452	5.11063	0.596181
-0.41015	5.11015	0.596124
-0.40579	5.10945	0.596043
-0.40143	5.10843	0.595924
-0.39706	5.10796	0.595869
-0.3927	5.10825	0.595903
-0.38834	5.10825	0.595903
-0.38397	5.10766	0.595834
-0.37961	5.10727	0.595789
-0.37525	5.10721	0.595782
-0.37088	5.10702	0.59576
-0.36652	5.10684	0.595739
-0.36216	5.10661	0.595711
-0.35779	5.10566	0.595601
-0.35343	5.10414	0.595423
-0.34907	5.10282	0.595269
-0.3447	5.10206	0.59518
-0.34034	5.10223	0.595201
-0.33598	5.104	0.595407
-0.33161	5.10728	0.59579
-0.32725	5.11129	0.596257
-0.32289	5.11586	0.596791
-0.31852	5.12101	0.597392
-0.31416	5.12649	0.59803
-0.3098	5.13135	0.598598
-0.30543	5.13442	0.598956
-0.30107	5.13445	0.598959
-0.29671	5.13108	0.598566
-0.29234	5.12505	0.597862
-0.28798	5.11717	0.596944
-0.28362	5.10758	0.595825
-0.27925	5.09636	0.594515
-0.27489	5.0836	0.593027
-0.27053	5.06979	0.591416
-0.26616	5.05585	0.58979
-0.2618	5.04269	0.588255
-0.25744	5.03018	0.586795
-0.25307	5.01787	0.58536
-0.24871	5.0056	0.583929
-0.24435	4.99349	0.582515
-0.23998	4.98165	0.581135
-0.23562	4.97022	0.579801
-0.23126	4.95933	0.578531
-0.22689	4.94864	0.577284
-0.22253	4.93743	0.575976
-0.21817	4.92525	0.574555
-0.2138	4.91153	0.572955
-0.20944	4.89593	0.571135
-0.20508	4.87843	0.569094
-0.20071	4.85921	0.56685
-0.19635	4.8384	0.564424
-0.19199	4.81646	0.561864
-0.18762	4.79445	0.559297
-0.18326	4.77379	0.556886
-0.1789	4.75583	0.554791
-0.17453	4.74195	0.553172
-0.17017	4.73343	0.552178
-0.16581	4.73068	0.551858
-0.16144	4.73388	0.55223
-0.15708	4.74316	0.553314
-0.15272	4.75808	0.555054
-0.14835	4.77762	0.557333
-0.14399	4.80073	0.56003
-0.13963	4.82641	0.563025
-0.13526	4.85364	0.566201
-0.1309	4.88147	0.569447
-0.12654	4.90937	0.572703
-0.12217	4.93695	0.57592
-0.11781	4.96377	0.579048
-0.11345	4.98976	0.58208
-0.10908	5.01515	0.585042
-0.10472	5.04002	0.587944
-0.10036	5.06452	0.590802
-0.09599	5.0888	0.593634
-0.09163	5.11299	0.596456
-0.08727	5.13723	0.599284
-0.0829	5.16165	0.602132
-0.07854	5.18637	0.605016
-0.07418	5.21152	0.60795
-0.06981	5.23713	0.610937
-0.06545	5.26339	0.614
-0.06109	5.29033	0.617144
-0.05672	5.31758	0.620322
-0.05236	5.34464	0.62348
-0.048	5.37105	0.62656
-0.04363	5.39632	0.629508
-0.03927	5.41995	0.632265
-0.03491	5.44145	0.634772
-0.03054	5.46031	0.636972
-0.02618	5.47602	0.638804
-0.02182	5.48816	0.640221
-0.01745	5.49717	0.641273
-0.01309	5.50366	0.642029
-0.00873	5.50819	0.642558
-0.00436	5.51111	0.642898
0	5.51241	0.64305
0.004363	5.51211	0.643015
0.008727	5.51021	0.642793
0.01309	5.50668	0.642382
0.017453	5.50148	0.641775
0.021817	5.49412	0.640917
0.02618	5.484	0.639736
0.030543	5.47052	0.638164
0.034907	5.45357	0.636186
0.03927	5.43366	0.633863
0.043633	5.41129	0.631254
0.047997	5.38698	0.628419
0.05236	5.36123	0.625414
0.056723	5.33451	0.622297
0.061087	5.30731	0.619124
0.06545	5.28011	0.615951
0.069813	5.25339	0.612834
0.074176	5.22738	0.6098
0.07854	5.20193	0.60683
0.082903	5.17694	0.603916
0.087266	5.15233	0.601045
0.09163	5.12798	0.598205
0.095993	5.10376	0.595379
0.100356	5.07954	0.592554
0.10472	5.05518	0.589712
0.109083	5.03053	0.586837
0.113446	5.00546	0.583912
0.11781	4.97986	0.580926
0.122173	4.95355	0.577857
0.126536	4.92638	0.574687
0.1309	4.89861	0.571447
0.135263	4.87066	0.568187
0.139626	4.84297	0.564956
0.14399	4.81621	0.561835
0.148353	4.79139	0.558939
0.152716	4.76953	0.55639
0.15708	4.75167	0.554306
0.161443	4.73883	0.552808
0.165806	4.73195	0.552005
0.17017	4.7311	0.551907
0.174533	4.73614	0.552495
0.178896	4.7469	0.55375
0.18326	4.76256	0.555576
0.187623	4.78177	0.557817
0.191986	4.80314	0.560311
0.19635	4.8253	0.562895
0.200713	4.84689	0.565414
0.205076	4.8671	0.567772
0.20944	4.88567	0.569938
0.213803	4.90245	0.571895
0.218166	4.91726	0.573623
0.222529	4.93037	0.575152
0.226893	4.94212	0.576522
0.231256	4.95307	0.5778
0.235619	4.96373	0.579045
0.239983	4.97488	0.580344
0.244346	4.9865	0.5817
0.248709	4.99848	0.583098
0.253073	5.01069	0.584522
0.257436	5.023	0.585959
0.261799	5.03531	0.587394
0.266163	5.04805	0.58888
0.270526	5.0616	0.590461
0.274889	5.07566	0.592101
0.279253	5.08914	0.593673
0.283616	5.10127	0.595089
0.287979	5.11182	0.596319
0.292343	5.1207	0.597355
0.296706	5.12782	0.598186
0.301069	5.13287	0.598775
0.305433	5.1348	0.599001
0.309796	5.13336	0.598832
0.314159	5.12935	0.598364
0.318523	5.12409	0.59775
0.322886	5.11867	0.597118
0.327249	5.11377	0.596547
0.331613	5.10945	0.596042
0.335976	5.10568	0.595603
0.340339	5.10299	0.595289
0.344703	5.10198	0.595172
0.349066	5.1023	0.595208
0.353429	5.10331	0.595326
0.357792	5.10482	0.595503
0.362156	5.10618	0.595661
0.366519	5.10675	0.595728
0.370882	5.10689	0.595745
0.375246	5.10713	0.595772
0.379609	5.10724	0.595785
0.383972	5.10742	0.595806
0.388336	5.10797	0.595871
0.392699	5.1084	0.595921
0.397062	5.10811	0.595886
0.401426	5.1081	0.595885
0.405789	5.10894	0.595984
0.410152	5.10985	0.596089
0.414516	5.11043	0.596157
0.418879	5.11077	0.596196
0.423242	5.11087	0.596209
0.427606	5.11078	0.596197
0.431969	5.11136	0.596266
0.436332	5.11277	0.59643
0.440696	5.11437	0.596616
0.445059	5.11625	0.596836
0.449422	5.11931	0.597193
0.453786	5.12386	0.597723
0.458149	5.12971	0.598406
0.462512	5.13683	0.599237
0.466876	5.14498	0.600187
0.471239	5.15372	0.601208
0.475602	5.16337	0.602333
0.479966	5.1739	0.603562
0.484329	5.18473	0.604824
0.488692	5.19567	0.606101
0.493056	5.2065	0.607364
0.497419	5.2172	0.608612
0.501782	5.2279	0.609861
0.506145	5.23865	0.611115
0.510509	5.24962	0.612394
0.514872	5.26045	0.613658
0.519235	5.29233	0.617377
0.523599	5.34548	0.623577
0.527962	5.41873	0.632122
0.532325	5.50026	0.641632
0.536689	5.59851	0.653094
0.541052	5.72119	0.667406
0.545415	5.87698	0.685579
0.549779	6.05603	0.706466
0.554142	6.26266	0.730571
0.558505	6.48402	0.756393
0.562869	6.69857	0.781421
0.567232	6.91613	0.806802
0.571595	7.1566	0.834853
0.575959	7.42421	0.866071
0.580322	7.70841	0.899224
0.584685	7.95677	0.928197
0.589049	8.1889	0.955276
0.593412	8.39407	0.97921
0.597775	8.53784	0.995982
0.602139	8.57229	1
0.606502	8.45843	0.986718
0.610865	8.16007	0.951913
0.615229	7.68183	0.896124
0.619592	7.04131	0.821403
0.623955	6.26892	0.731301
0.628319	5.38921	0.628679
0.632682	4.444	0.518415
0.637045	3.48693	0.406768
0.641409	2.60906	0.30436
0.645772	1.85075	0.2159
0.650135	1.24388	0.145104
0.654498	0.77186	0.0900414
0.658862	0.419832	0.0489755
0.663225	0.201133	0.0234631
0.667588	0.081438	0.00950019
0.671952	0.025526	0.00297773
0.676315	0.005865	0.000684163
0.680678	0.000775	9.03983e-05
0.685042	7.11e-05	8.29591e-06
0.689405	5.04e-06	5.88286e-07
0.693768	3.43e-07	3.99888e-08
0.698132	1.94e-08	2.26045e-09
0.702495	2.55e-10	2.97543e-11
0.706858	0	0
0.711222	0	0
0.715585	0	0
0.719948	0	0
0.724312	0	0
0.728675	0	0
0.733038	0	0
0.737402	0	0
0.741765	0	0
0.746128	0	0
0.750492	0	0
0.754855	0	0
0.759218	0	0
0.763582	0	0
0.767945	0	0
0.772308	0	0
0.776672	0	0
0.781035	0	0
0.785398	0	0
0.789761	0	0
0.794125	0	0
0.798488	0	0
0.802851	0	0
0.807215	0	0
0.811578	0	0
0.815941	0	0
0.820305	0	0
0.824668	0	0
0.829031	0	0
0.833395	0	0
0.837758	0	0
0.842121	0	0
0.846485	0	0
0.850848	0	0
0.855211	0	0
0.859575	0	0
0.863938	0	0
0.868301	0	0
0.872665	0	0
0.877028	0	0
0.881391	0	0
0.885755	0	0
0.890118	0	0
0.894481	0	0
0.898845	0	0
0.903208	0	0
0.907571	0	0
0.911935	0	0
0.916298	0	0
0.920661	0	0
0.925025	0	0
0.929388	0	0
0.933751	0	0
0.938114	0	0
0.942478	0	0
0.946841	0	0
0.951204	0	0
0.955568	0	0
0.959931	0	0
0.964294	0	0
0.968658	0	0
0.973021	0	0
0.977384	0	0
0.981748	0	0
0.986111	0	0
0.990474	0	0
0.994838	0	0
0.999201	0	0
1.00356	0	0
1.00793	0	0
1.01229	0	0
1.01665	0	0
1.02102	0	0
1.02538	0	0
1.02974	0	0
1.03411	0	0
1.03847	0	0
1.04283	0	0
1.0472	0	0
1.05156	0	0
1.05592	0	0
1.06029	0	0
1.06465	0	0
1.06901	0	0
1.07338	0	0
1.07774	0	0
1.0821	0	0
1.08647	0	0
1.09083	0	0
1.09519	0	0
1.09956	0	0
1.10392	0	0
1.10828	0	0
1.11265	0	0
1.11701	0	0
1.12137	0	0
1.12574	0	0
1.1301	0	0
1.13446	0	0
1.13883	0	0
1.14319	0	0
1.14755	0	0
1.15192	0	0
1.15628	0	0
1.16064	0	0
1.16501	0	0
1.16937	0	0
1.17373	0	0
1.1781	0	0
1.18246	0	0
1.18682	0	0
1.19119	0	0
1.19555	0	0
1.19991	0	0
1.20428	0	0
1.20864	0	0
1.213	0	0
1.21737	0	0
1.22173	0	0
1.22609	0	0
1.23046	0	0
1.23482	0	0
1.23918	0	0
1.24355	0	0
1.24791	0	0
1.25227	0	0
1.25664	0	0
1.261	0	0
1.26536	0	0
1.26973	0	0
1.27409	0	0
1.27845	0	0
1.28282	0	0
1.28718	0	0
1.29154	0	0
1.29591	0	0
1.30027	0	0
1.30463	0	0
1.309	0	0
1.31336	0	0
1.31772	0	0
1.32209	0	0
1.32645	0	0
1.33081	0	0
1.33518	0	0
1.33954	0	0
1.3439	0	0
1.34827	0	0
1.35263	0	0
1.35699	0	0
1.36136	0	0
1.36572	0	0
1.37008	0	0
1.37445	0	0
1.37881	0	0
1.38317	0	0
1.38754	0	0
1.3919	0	0
1.39626	0	0
1.40063	0	0
1.40499	0	0
1.40935	0	0
1.41372	0	0
1.41808	0	0
1.42244	0	0
1.42681	0	0
1.43117	0	0
1.43553	0	0
1.4399	0	0
1.44426	0	0
1.44862	0	0
1.45299	0	0
1.45735	0	0
1.46171	0	0
1.46608	0	0
1.47044	0	0
1.4748	0	0
1.47917	0	0
1.48353	0	0
1.48789	0	0
1.49226	0	0
1.49662	0	0
1.50098	0	0
1.50535	0	0
1.50971	0	0
1.51407	0	0
1.51844	0	0
1.5228	0	0
1.52716	0	0
1.53153	0	0
1.53589	0	0
1.54025	0	0
1.54462	0	0
1.54898	0	0
1.55334	0	0
1.55771	0	0
1.56207	0	0
1.56643	0	0
1.5708	0	0
