# Supplementary material for: Exploiting spatial dimensions to enable parallelized continuous directed evolution
Source: Mol Syst Biol. 2022 Sep 21;18(9):e10934. doi: 10.15252/msb.202210934 (PMC9491160; doi:10.15252/msb.202210934)
Supplement: Supplementary file 4 — Source Data for Figure 2 [file MSB-18-e10934-s003.xlsx]

## Sheet: Fig 3E
WT	Mutants
0.014874	1.15639
0.01248	1.15066
	0.778152
	1.12664
	1.10436
