# Supplementary material for: Exploiting spatial dimensions to enable parallelized continuous directed evolution
Source: Mol Syst Biol. 2022 Sep 21;18(9):e10934. doi: 10.15252/msb.202210934 (PMC9491160; doi:10.15252/msb.202210934)
Supplement: Supplementary file 5 — Source Data for Figure 3 [file MSB-18-e10934-s008.xlsx]

## Sheet: Fig 3D expr
Distance (mm)	M13s/M13w central line						M13s/M13w edge
0	0.623	0.563	0.973				0.623	0.563	0.973	0.623	0.563	0.973
10	0.805	0.746	1.29				5.84	0.601	2.89	2.19	1.65	0.208
20	3.48	3.9	5.83				273	5.15	181	110	37.7	163
