# Supplementary material for: Exploiting spatial dimensions to enable parallelized continuous directed evolution
Source: Mol Syst Biol. 2022 Sep 21;18(9):e10934. doi: 10.15252/msb.202210934 (PMC9491160; doi:10.15252/msb.202210934)
Supplement: Supplementary file 6 — Source Data for Figure 4 [file MSB-18-e10934-s006.zip › Source Data for Figure 4D-220901.xlsx]

## Sheet: Sheet1
		WT	Mut1(E222G Q758R H772R)	Mut2(E222K)	Mut3(H772R)	Mut4(E222A)	Mut5(E222G)	Mut6(K206R I244V)	Mut7(E242K)	Mut8(E222V D770N)	Mut9(K206R E222K)	Mut10(I244V)
	T7	100	13.0905	66.7162	84.7462	112.135	58.9594	83.0747	103.712	43.0199	51.2556	50.9011
	1C12	0.00928866	6.76339	1.82648	0.343341	0.745971	0.621652	0.0776331	0.130031	0.941207	1.00079	0.435518
	4D9	0.130346	0.00376827	7.11652	1.56879	2.90681	2.40362	0.78333	0.335095	8.13013	5.87372	2.61055
	1G8	0.81455	0.0470879	26.1623	8.79228	14.9672	12.9047	3.07058	0.818705	22.5982	16.0715	14.674
	4A1	0.36748	0.0113896	12.1641	3.50142	6.47381	5.47957	1.35429	0.315058	13.1521	7.05744	5.77529
	1D5	0.457915	0.00981063	15.5937	5.0206	7.40493	6.71004	5.03154	1.20189	15.3022	25.4126	7.34165
	1B10	0.570615	0.0329987	25.2689	6.1135	12.0774	10.6216	6.64611	1.29571	22.3714	39.7336	9.4875
	4A2	1.6991	0.068177	44.9145	11.9748	27.5166	23.0483	5.12555	13.3702	37.9574	32.9655	17.8702
	4F10	0.0283536	0.15851	2.40631	0.467469	1.14758	0.858269	0.191978	0.271837	2.59195	1.53083	0.677083
	1D8	0.0292335	0.00185284	2.32415	0.60416	0.98028	0.924508	1.825	0.110485	2.1046	12.0508	0.812073
	1D7	0.429785	0.00434598	15.6011	3.77492	7.21487	6.72698	2.01286	1.26124	17.6633	12.267	5.57389
