# Supplementary material for: Exploiting spatial dimensions to enable parallelized continuous directed evolution
Source: Mol Syst Biol. 2022 Sep 21;18(9):e10934. doi: 10.15252/msb.202210934 (PMC9491160; doi:10.15252/msb.202210934)
Supplement: Supplementary file 6 — Source Data for Figure 4 [file MSB-18-e10934-s006.zip › Source Data for Figure 4C.xlsx]

## Sheet: Fig 4C
	1C12	4D9	1G8	4A1	1D5	1B10	4A2	4F10	1D8	1D7
fold change	31.1228	41.1819	3.30291	18.8844	9.48232	9.2582	3.5457	38.3878	51.8458	46.2373
	23.707	60.1519	4.514	21.094	10.585	9.936	28.8296	73.9037	111.982	80.3019
	16.2901	38.0831	2.23572	23.3055	11.6878	10.6141	5.12353	32.9822	54.9515	35.2989
