# Supplementary material for: Exploiting spatial dimensions to enable parallelized continuous directed evolution
Source: Mol Syst Biol. 2022 Sep 21;18(9):e10934. doi: 10.15252/msb.202210934 (PMC9491160; doi:10.15252/msb.202210934)
Supplement: Supplementary file 7 — Source Data for Expanded View and Appendix [file MSB-18-e10934-s002.zip]

Archive with 2 entries (2 files):
- MSB-2022-10934RR-Source_Data_for_Appendix.zip
- Source Data for EV Figures.zip
